# Supplementary material for: Identification of a Virulent Newcastle Disease Virus Strain Isolated from Pigeons (Columbia livia) in Northeastern Brazil Using Next-Generation Genome Sequencing
Source: Viruses. 2022 Jul 21;14(7):1579. doi: 10.3390/v14071579 (PMC9319777; doi:10.3390/v14071579)
Supplement: Supplementary file 1 [file viruses-14-01579-s001.zip]

Archive with 2 entries (2 files):
- Supplementary files_02_Align_genomes_subtype1_primal_primers_degenerated.xlsx
- Supplementary Results_Proof.pdf
