# Supplementary material for: Identification of a Virulent Newcastle Disease Virus Strain Isolated from Pigeons (Columbia livia) in Northeastern Brazil Using Next-Generation Genome Sequencing
Source: Viruses. 2022 Jul 21;14(7):1579. doi: 10.3390/v14071579 (PMC9319777; doi:10.3390/v14071579)
Supplement: Supplementary file 1 [file viruses-14-01579-s001.zip › Supplementary files_02_Align_genomes_subtype1_primal_primers_degenerated.xlsx]

## Sheet: Align_genomes_subtype1_primal_p
	Sequence	Pool	Length	Tm	GC%	Start	End
Paramixo_1_LEFT	ACCAAACAGAGAATCCGTGAGTT	1	23	60.18	43.48	0	23
Paramixo_1_RIGHT	CGAGGGAGAGATCCTGCTATCA	1	22	60.55	54.55	531	509
Paramixo_2_LEFT	CCGTGCTTGAGATTGATGGCTT	2	22	61.52	50.00	419	441
Paramixo_2_RIGHT	GAATGCAGTAAGCCCGGTATTCC	2	23	61.60	52.17	922	899
Paramixo_3_LEFT	TGGTTAGCGAGCTCAAGAGAGG	1	22	61.78	54.55	812	834
Paramixo_3_RIGHT	TCGGCAGCCATATCCTCGTTAA	1	22	61.60	50.00	1263	1241
Paramixo_4_LEFT	TTTGCCAGGGACTTTATGAGCA	2	22	60.22	45.45	1168	1190
Paramixo_4_RIGHT	TACGGGTGAGAGCATTGGGATG	2	22	62.13	54.55	1643	1621
Paramixo_5_LEFT	TTCCTGGATCTGATGAGAGCGG	1	22	61.60	54.55	1459	1481
Paramixo_5_RIGHT	CTCTGCATCTGTAAAGGTGGCC	1	22	61.26	54.55	1910	1888
Paramixo_6_LEFT	AGAGGGATATTCAGAGATCAGGGC	2	24	61.06	50.00	1812	1836
Paramixo_6_RIGHT	GGCCCTTTTTAGCATTGGACGA	2	22	61.46	50.00	2289	2267
Paramixo_7_LEFT	CAAACAACCATCCACACCCGAG	1	22	61.96	54.55	2104	2126
Paramixo_7_RIGHT	CGCTTGCACAAAGTCTACAGGT	1	22	61.38	50.00	2564	2542
Paramixo_8_LEFT	GTCACAACTATCAGCTGGTGCA	2	22	60.87	50.00	2452	2474
Paramixo_8_RIGHT	ACAGTGTCCCTCTCCACTCCTA	2	22	61.64	54.55	2950	2928
Paramixo_9_LEFT	TGGCACTTAATAAACTTTCGCAACC	1	25	60.79	40.00	2850	2875
Paramixo_9_RIGHT	TGGGCAGAATCAAAGTACAGCC	1	22	60.88	50.00	3333	3311
Paramixo_10_LEFT	ATCGCGTAACCGTAATTAATCTAGCT	2	26	60.57	38.46	3207	3233
Paramixo_10_RIGHT	TTGCCACAACCCTACAGCTTTG	2	22	61.59	50.00	3725	3703
Paramixo_11_LEFT	TGGTCACATGCAAGAAGAGTGC	1	22	61.39	50.00	3629	3651
Paramixo_11_RIGHT	CACATCACTGAGCCCGACAGAT	1	22	62.37	54.55	4108	4086
Paramixo_12_LEFT	ATGACCACCGTAGATAGGAAGGG	2	23	61.01	52.17	4012	4035
Paramixo_12_RIGHT	GGGATCCAGAATCTTCTACCCGT	2	23	61.26	52.17	4520	4497
Paramixo_13_LEFT	CCCACTCACCCAGATCATCATG	1	22	60.49	54.55	4409	4431
Paramixo_13_RIGHT	CAAGAGCCACACCGCCAATAAT	1	22	61.52	50.00	4925	4903
Paramixo_14_LEFT	CCCCTTGGTGACTCTATCCGTA	2	22	60.69	54.55	4822	4844
Paramixo_14_RIGHT	CCGCTACCGATTAATGAGCTGAG	2	23	61.16	52.17	5343	5320
Paramixo_15_LEFT	TGACTATTCAGGCACTTTACAATCTAGC	1	28	61.30	39.29	5240	5268
Paramixo_15_RIGHT	ATGGTGTAGTAAGTGCGCCTTC	1	22	60.68	50.00	5690	5668
Paramixo_16_LEFT	AGTAACGTTCCCTATGTCCCCTG	2	23	61.45	52.17	5592	5615
Paramixo_16_RIGHT	ACGATATAGGTAATGAGAGCAGATGTG	2	27	60.36	40.74	6060	6033
Paramixo_17_LEFT	TGGGAATGTCAACAACTCGATCAG	1	24	61.10	45.83	5943	5967
Paramixo_17_RIGHT	TCTAACGCAACTTGGCTAACGG	1	22	61.18	50.00	6443	6421
Paramixo_18_LEFT	CTCAATTGCGAGCCAGACTTCA	2	22	61.19	50.00	6348	6370
Paramixo_18_RIGHT	CAATGAGTTCTTTGCCTATCCCCC	2	24	61.47	50.00	6835	6811
Paramixo_19_LEFT	TGAACGCAATAACATCTCTCTCTTATCA	1	28	60.63	35.71	6721	6749
Paramixo_19_RIGHT	GGCTTTCGAGCACAGCATATCA	1	22	61.32	50.00	7173	7151
Paramixo_20_LEFT	TCTACTCTGCGTTCCATCAACCT	2	23	61.38	47.83	7074	7097
Paramixo_20_RIGHT	GGGTCTTCGCCTAAGGATGTTG	2	22	61.00	54.55	7568	7546
Paramixo_21_LEFT	ACCAGATTCGAATGGCCAAGTC	1	22	60.94	50.00	7459	7481
Paramixo_21_RIGHT	ACGCAGGGTTAAGTCTTGCTTG	1	22	61.39	50.00	7918	7896
Paramixo_22_LEFT	GGAGTCTATACAGATCCATATCCCCT	2	26	60.36	46.15	7812	7838
Paramixo_22_RIGHT	GATTGTGGTCAACTGGCGACAT	2	22	61.45	50.00	8264	8242
Paramixo_23_LEFT	TGGAAAGATGGCATTGTATCACCT	1	24	60.33	41.67	8166	8190
Paramixo_23_RIGHT	GCCAGTTCTTCTAAACACCTGGG	1	23	61.37	52.17	8676	8653
Paramixo_24_LEFT	CCTGATACTGAGAGAATGATAAAACTCGG	2	29	61.38	41.38	8569	8598
Paramixo_24_RIGHT	AGGAGTGACAAAGACTTGGCCT	2	22	61.56	50.00	9019	8997
Paramixo_25_LEFT	GCTCCATATAAAACAGATCCAGAGGC	1	26	61.52	46.15	8907	8933
Paramixo_25_RIGHT	GCGATTGCATGAGTCACGGATT	1	22	61.88	50.00	9396	9374
Paramixo_26_LEFT	GCGGGAGATTTCTTCGCATTCA	2	22	61.57	50.00	9298	9320
Paramixo_26_RIGHT	TGCTCAGGTTAGTGACAGGGTC	2	22	61.67	54.55	9776	9754
Paramixo_27_LEFT	ATGCAGATTCAGCAGAGATTTCACA	1	25	61.09	40.00	9665	9690
Paramixo_27_RIGHT	AGAAAGGTGCAATCTGATCGGC	1	22	61.26	50.00	10118	10096
Paramixo_28_LEFT	AAAGTTAATGGACGGATCTTCGCT	2	24	60.62	41.67	10021	10045
Paramixo_28_RIGHT	CCCCCTCTGGCACTGACAATAT	2	22	61.82	54.55	10527	10505
Paramixo_29_LEFT	TCGTAGGAGACCCTTTCAATCCT	1	23	60.57	47.83	10430	10453
Paramixo_29_RIGHT	ATGTTGGCACAGGACATTACGG	1	22	61.20	50.00	10926	10904
Paramixo_30_LEFT	GGAGCAATCCTCAGTCAAGTCC	2	22	60.68	54.55	10831	10853
Paramixo_30_RIGHT	TTTGGGCTTGCAACAGTCTCAA	2	22	61.21	45.45	11343	11321
Paramixo_31_LEFT	CATTATGACTAATATCTTAACTAGGCCGC	1	29	60.04	37.93	11241	11270
Paramixo_31_RIGHT	GTGACCAGCTTCTATTCCGTGC	1	22	61.56	54.55	11759	11737
Paramixo_32_LEFT	TGCAATGATGTTTAGAGACGATGTTTT	2	27	60.31	33.33	11643	11670
Paramixo_32_RIGHT	ATGTTGAAGATTCCCAGCCGTG	2	22	61.20	50.00	12184	12162
Paramixo_33_LEFT	GACTGCTGCTCTTACGATTGCA	1	22	61.25	50.00	12087	12109
Paramixo_33_RIGHT	TCAAGTCTCGCAAAGTCTCCCT	1	22	61.34	50.00	12558	12536
Paramixo_34_LEFT	CGGTTCCTTTCGAGCTACTTGG	2	22	61.24	54.55	12449	12471
Paramixo_34_RIGHT	TGGTGTGATCCGTCATGGTTGA	2	22	61.94	50.00	12984	12962
Paramixo_35_LEFT	TGCCAGGAATTCTACTTTCCAACAT	1	25	60.75	40.00	12881	12906
Paramixo_35_RIGHT	GGGAACAACAACGCCAGGATAG	1	22	61.51	54.55	13410	13388
Paramixo_36_LEFT	TGTCTCCTAACATAATTACATTCCCAGC	2	28	61.11	39.29	13298	13326
Paramixo_36_RIGHT	GTTCAAGAAGACTCATGATGGCTCC	2	25	61.65	48.00	13748	13723
Paramixo_37_LEFT	AAGGCATCCCATCTCCTTTCTGT	1	23	61.66	47.83	13645	13668
Paramixo_37_RIGHT	CCTCCCTTACAGAATGCATGGC	1	22	61.33	54.55	14111	14089
Paramixo_38_LEFT	TGCTGCATTGTGACATTGAAATTCC	2	25	61.31	40.00	14009	14034
Paramixo_38_RIGHT	AGACTCTCCGCACAGAATGGAC	2	22	62.04	54.55	14517	14495
Paramixo_39_LEFT	GACATCCTATCCAGTCCTTTACCAAG	1	26	60.69	46.15	14404	14430
Paramixo_39_RIGHT	TTGTTGAGCACGAGTCAAGTACA	1	23	60.43	43.48	14932	14909
Paramixo_40_LEFT	CAGTGCACGAGACAGATCCTAGA	2	23	61.49	52.17	14689	14712
Paramixo_40_RIGHT	TGGTGAATGACGAGACTACACTCA	2	24	61.29	45.83	15172	15148

## Sheet: Sheet2
	Sequence	Pool	Length	Tm	GC%	Start	End
Paramixo_1_LEFT	ACCAAACAGAGAATCCGTGAGTT	A	23	60.18	43.48	0	23
Paramixo_1_RIGHT	CGAGGGAGAGATCCTGCTATCA	A	22	60.55	54.55	531	509
Paramixo_3_LEFT	TGGTTAGCGAGCTCAAGAGAGG	A	22	61.78	54.55	812	834
Paramixo_3_RIGHT	TCGGCAGCCATATCCTCGTTAA	A	22	61.60	50.00	1263	1241
Paramixo_5_LEFT	TTCCTGGATCTGATGAGAGCGG	A	22	61.60	54.55	1459	1481
Paramixo_5_RIGHT	CTCTGCATCTGTAAAGGTGGCC	A	22	61.26	54.55	1910	1888
Paramixo_7_LEFT	CAAACAACCATCCACACCCGAG	A	22	61.96	54.55	2104	2126
Paramixo_7_RIGHT	CGCTTGCACAAAGTCTACAGGT	A	22	61.38	50.00	2564	2542
Paramixo_9_LEFT	TGGCACTTAATAAACTTTCGCAACC	A	25	60.79	40.00	2850	2875
Paramixo_9_RIGHT	TGGGCAGAATCAAAGTACAGCC	A	22	60.88	50.00	3333	3311
Paramixo_11_LEFT	TGGTCACATGCAAGAAGAGTGC	A	22	61.39	50.00	3629	3651
Paramixo_11_RIGHT	CACATCACTGAGCCCGACAGAT	A	22	62.37	54.55	4108	4086
Paramixo_13_LEFT	CCCACTCACCCAGATCATCATG	A	22	60.49	54.55	4409	4431
Paramixo_13_RIGHT	CAAGAGCCACACCGCCAATAAT	A	22	61.52	50.00	4925	4903
Paramixo_15_LEFT	TGACTATTCAGGCACTTTACAATCTAGC	A	28	61.30	39.29	5240	5268
Paramixo_15_RIGHT	ATGGTGTAGTAAGTGCGCCTTC	A	22	60.68	50.00	5690	5668
Paramixo_17_LEFT	TGGGAATGTCAACAACTCGATCAG	A	24	61.10	45.83	5943	5967
Paramixo_17_RIGHT	TCTAACGCAACTTGGCTAACGG	A	22	61.18	50.00	6443	6421
Paramixo_19_LEFT	TGAACGCAATAACATCTCTCTCTTATCA	A	28	60.63	35.71	6721	6749
Paramixo_19_RIGHT	GGCTTTCGAGCACAGCATATCA	A	22	61.32	50.00	7173	7151
Paramixo_21_LEFT	ACCAGATTCGAATGGCCAAGTC	B	22	60.94	50.00	7459	7481
Paramixo_21_RIGHT	ACGCAGGGTTAAGTCTTGCTTG	B	22	61.39	50.00	7918	7896
Paramixo_23_LEFT	TGGAAAGATGGCATTGTATCACCT	B	24	60.33	41.67	8166	8190
Paramixo_23_RIGHT	GCCAGTTCTTCTAAACACCTGGG	B	23	61.37	52.17	8676	8653
Paramixo_25_LEFT	GCTCCATATAAAACAGATCCAGAGGC	B	26	61.52	46.15	8907	8933
Paramixo_25_RIGHT	GCGATTGCATGAGTCACGGATT	B	22	61.88	50.00	9396	9374
Paramixo_27_LEFT	ATGCAGATTCAGCAGAGATTTCACA	B	25	61.09	40.00	9665	9690
Paramixo_27_RIGHT	AGAAAGGTGCAATCTGATCGGC	B	22	61.26	50.00	10118	10096
Paramixo_29_LEFT	TCGTAGGAGACCCTTTCAATCCT	B	23	60.57	47.83	10430	10453
Paramixo_29_RIGHT	ATGTTGGCACAGGACATTACGG	B	22	61.20	50.00	10926	10904
Paramixo_31_LEFT	CATTATGACTAATATCTTAACTAGGCCGC	B	29	60.04	37.93	11241	11270
Paramixo_31_RIGHT	GTGACCAGCTTCTATTCCGTGC	B	22	61.56	54.55	11759	11737
Paramixo_33_LEFT	GACTGCTGCTCTTACGATTGCA	B	22	61.25	50.00	12087	12109
Paramixo_33_RIGHT	TCAAGTCTCGCAAAGTCTCCCT	B	22	61.34	50.00	12558	12536
Paramixo_35_LEFT	TGCCAGGAATTCTACTTTCCAACAT	B	25	60.75	40.00	12881	12906
Paramixo_35_RIGHT	GGGAACAACAACGCCAGGATAG	B	22	61.51	54.55	13410	13388
Paramixo_37_LEFT	AAGGCATCCCATCTCCTTTCTGT	B	23	61.66	47.83	13645	13668
Paramixo_37_RIGHT	CCTCCCTTACAGAATGCATGGC	B	22	61.33	54.55	14111	14089
Paramixo_39_LEFT	GACATCCTATCCAGTCCTTTACCAAG	B	26	60.69	46.15	14404	14430
Paramixo_39_RIGHT	TTGTTGAGCACGAGTCAAGTACA	B	23	60.43	43.48	14932	14909
Paramixo_2_LEFT	CCGTGCTTGAGATTGATGGCTT	C	22	61.52	50.00	419	441
Paramixo_2_RIGHT	GAATGCAGTAAGCCCGGTATTCC	C	23	61.60	52.17	922	899
Paramixo_4_LEFT	TTTGCCAGGGACTTTATGAGCA	C	22	60.22	45.45	1168	1190
Paramixo_4_RIGHT	TACGGGTGAGAGCATTGGGATG	C	22	62.13	54.55	1643	1621
Paramixo_6_LEFT	AGAGGGATATTCAGAGATCAGGGC	C	24	61.06	50.00	1812	1836
Paramixo_6_RIGHT	GGCCCTTTTTAGCATTGGACGA	C	22	61.46	50.00	2289	2267
Paramixo_8_LEFT	GTCACAACTATCAGCTGGTGCA	C	22	60.87	50.00	2452	2474
Paramixo_8_RIGHT	ACAGTGTCCCTCTCCACTCCTA	C	22	61.64	54.55	2950	2928
Paramixo_10_LEFT	ATCGCGTAACCGTAATTAATCTAGCT	C	26	60.57	38.46	3207	3233
Paramixo_10_RIGHT	TTGCCACAACCCTACAGCTTTG	C	22	61.59	50.00	3725	3703
Paramixo_12_LEFT	ATGACCACCGTAGATAGGAAGGG	C	23	61.01	52.17	4012	4035
Paramixo_12_RIGHT	GGGATCCAGAATCTTCTACCCGT	C	23	61.26	52.17	4520	4497
Paramixo_14_LEFT	CCCCTTGGTGACTCTATCCGTA	C	22	60.69	54.55	4822	4844
Paramixo_14_RIGHT	CCGCTACCGATTAATGAGCTGAG	C	23	61.16	52.17	5343	5320
Paramixo_16_LEFT	AGTAACGTTCCCTATGTCCCCTG	C	23	61.45	52.17	5592	5615
Paramixo_16_RIGHT	ACGATATAGGTAATGAGAGCAGATGTG	C	27	60.36	40.74	6060	6033
Paramixo_18_LEFT	CTCAATTGCGAGCCAGACTTCA	C	22	61.19	50.00	6348	6370
Paramixo_18_RIGHT	CAATGAGTTCTTTGCCTATCCCCC	C	24	61.47	50.00	6835	6811
Paramixo_20_LEFT	TCTACTCTGCGTTCCATCAACCT	C	23	61.38	47.83	7074	7097
Paramixo_20_RIGHT	GGGTCTTCGCCTAAGGATGTTG	C	22	61.00	54.55	7568	7546
Paramixo_22_LEFT	GGAGTCTATACAGATCCATATCCCCT	D	26	60.36	46.15	7812	7838
Paramixo_22_RIGHT	GATTGTGGTCAACTGGCGACAT	D	22	61.45	50.00	8264	8242
Paramixo_24_LEFT	CCTGATACTGAGAGAATGATAAAACTCGG	D	29	61.38	41.38	8569	8598
Paramixo_24_RIGHT	AGGAGTGACAAAGACTTGGCCT	D	22	61.56	50.00	9019	8997
Paramixo_26_LEFT	GCGGGAGATTTCTTCGCATTCA	D	22	61.57	50.00	9298	9320
Paramixo_26_RIGHT	TGCTCAGGTTAGTGACAGGGTC	D	22	61.67	54.55	9776	9754
Paramixo_28_LEFT	AAAGTTAATGGACGGATCTTCGCT	D	24	60.62	41.67	10021	10045
Paramixo_28_RIGHT	CCCCCTCTGGCACTGACAATAT	D	22	61.82	54.55	10527	10505
Paramixo_30_LEFT	GGAGCAATCCTCAGTCAAGTCC	D	22	60.68	54.55	10831	10853
Paramixo_30_RIGHT	TTTGGGCTTGCAACAGTCTCAA	D	22	61.21	45.45	11343	11321
Paramixo_32_LEFT	TGCAATGATGTTTAGAGACGATGTTTT	D	27	60.31	33.33	11643	11670
Paramixo_32_RIGHT	ATGTTGAAGATTCCCAGCCGTG	D	22	61.20	50.00	12184	12162
Paramixo_34_LEFT	CGGTTCCTTTCGAGCTACTTGG	D	22	61.24	54.55	12449	12471
Paramixo_34_RIGHT	TGGTGTGATCCGTCATGGTTGA	D	22	61.94	50.00	12984	12962
Paramixo_36_LEFT	TGTCTCCTAACATAATTACATTCCCAGC	D	28	61.11	39.29	13298	13326
Paramixo_36_RIGHT	GTTCAAGAAGACTCATGATGGCTCC	D	25	61.65	48.00	13748	13723
Paramixo_38_LEFT	TGCTGCATTGTGACATTGAAATTCC	D	25	61.31	40.00	14009	14034
Paramixo_38_RIGHT	AGACTCTCCGCACAGAATGGAC	D	22	62.04	54.55	14517	14495
Paramixo_40_LEFT	CAGTGCACGAGACAGATCCTAGA	D	23	61.49	52.17	14689	14712
Paramixo_40_RIGHT	TGGTGAATGACGAGACTACACTCA	D	24	61.29	45.83	15172	15148
